# Supplementary material for: Heat vs. Fatigue: Hyperthermia as a Possible Treatment Option for Myalgic Encephalomyelitis/Chronic Fatigue Syndrome (ME/CFS)
Source: Int J Mol Sci. 2025 Jun 1;26(11):5339. doi: 10.3390/ijms26115339 (PMC12154023; doi:10.3390/ijms26115339)
Supplement: Supplementary file 1 [file ijms-26-05339-s001.zip]

Archive with 1 entries (1 files):
- ijms-3569040-supplementary.pdf
